# Supplementary material for: Sugar-Sweetened Beverages, Foods of Low Nutritional Value, and Child Undernutrition in Cambodia
Source: Int J Environ Res Public Health. 2024 Feb 1;21(2):169. doi: 10.3390/ijerph21020169 (PMC10887798; doi:10.3390/ijerph21020169)
Supplement: Supplementary file 1 [file ijerph-21-00169-s001.zip]

Archive with 2 entries (2 files):
- Supplemenatry Tables S1-S2.pdf
- Supplementary File S1.pdf
